# Supplementary material for: Genomic Prediction for Growth‐Related Traits in Golden Pompano ( Trachinotus ovatus )
Source: Evol Appl. 2025 Aug 26;18(8):e70147. doi: 10.1111/eva.70147 (PMC12378521; doi:10.1111/eva.70147)
Supplement: Supplementary file 1 — Table S1. Prediction accuracy results of three SNP selection methods. [file EVA-18-e70147-s004.xlsx]

## Sheet: Evenly
model	snp_number	cor
BA	100	0.687107
BA	100	0.704533
BA	100	0.661381
BA	100	0.738472
BA	100	0.737323
BA	400	0.741025
BA	400	0.741914
BA	400	0.696763
BA	400	0.744783
BA	400	0.73595
BA	700	0.727983
BA	700	0.748849
BA	700	0.74268
BA	700	0.790941
BA	700	0.779699
BA	1000	0.741241
BA	1000	0.756386
BA	1000	0.740062
BA	1000	0.769108
BA	1000	0.755607
BA	4000	0.783639
BA	4000	0.758338
BA	4000	0.73015
BA	4000	0.777217
BA	4000	0.784133
BA	7000	0.769986
BA	7000	0.765533
BA	7000	0.750468
BA	7000	0.775495
BA	7000	0.785065
BA	10000	0.767753
BA	10000	0.766322
BA	10000	0.742513
BA	10000	0.778876
BA	10000	0.792134
BB	100	0.683628
BB	100	0.698862
BB	100	0.66186
BB	100	0.733416
BB	100	0.737843
BB	400	0.738538
BB	400	0.74096
BB	400	0.691919
BB	400	0.747128
BB	400	0.728423
BB	700	0.728668
BB	700	0.742338
BB	700	0.734773
BB	700	0.785398
BB	700	0.779648
BB	1000	0.73555
BB	1000	0.754307
BB	1000	0.736782
BB	1000	0.770451
BB	1000	0.756844
BB	4000	0.781056
BB	4000	0.757561
BB	4000	0.727655
BB	4000	0.776973
BB	4000	0.78125
BB	7000	0.768892
BB	7000	0.765325
BB	7000	0.748964
BB	7000	0.775686
BB	7000	0.783947
BB	10000	0.760401
BB	10000	0.766757
BB	10000	0.737753
BB	10000	0.778268
BB	10000	0.791673
BC	100	0.682509
BC	100	0.699203
BC	100	0.659036
BC	100	0.73225
BC	100	0.736563
BC	400	0.741493
BC	400	0.73995
BC	400	0.69463
BC	400	0.744474
BC	400	0.728016
BC	700	0.728756
BC	700	0.748706
BC	700	0.738714
BC	700	0.788085
BC	700	0.779409
BC	1000	0.737507
BC	1000	0.757847
BC	1000	0.73743
BC	1000	0.769463
BC	1000	0.75436
BC	4000	0.784903
BC	4000	0.754519
BC	4000	0.735754
BC	4000	0.775796
BC	4000	0.786355
BC	7000	0.766089
BC	7000	0.764947
BC	7000	0.750815
BC	7000	0.77457
BC	7000	0.784939
BC	10000	0.767929
BC	10000	0.767824
BC	10000	0.738874
BC	10000	0.778156
BC	10000	0.792311
BL	100	0.686158
BL	100	0.701572
BL	100	0.66278
BL	100	0.736717
BL	100	0.73862
BL	400	0.740433
BL	400	0.742661
BL	400	0.696827
BL	400	0.746306
BL	400	0.735761
BL	700	0.72905
BL	700	0.749866
BL	700	0.740396
BL	700	0.790707
BL	700	0.783794
BL	1000	0.742419
BL	1000	0.754714
BL	1000	0.737956
BL	1000	0.772245
BL	1000	0.758228
BL	4000	0.783812
BL	4000	0.756669
BL	4000	0.737886
BL	4000	0.777647
BL	4000	0.787916
BL	7000	0.767162
BL	7000	0.76626
BL	7000	0.74509
BL	7000	0.7775
BL	7000	0.783546
BL	10000	0.764227
BL	10000	0.768203
BL	10000	0.740301
BL	10000	0.7777
BL	10000	0.792288
BRR	100	0.685956
BRR	100	0.708668
BRR	100	0.66184
BRR	100	0.736802
BRR	100	0.733864
BRR	400	0.743015
BRR	400	0.741444
BRR	400	0.69748
BRR	400	0.74065
BRR	400	0.73628
BRR	700	0.730121
BRR	700	0.758428
BRR	700	0.74598
BRR	700	0.791607
BRR	700	0.781271
BRR	1000	0.741368
BRR	1000	0.757104
BRR	1000	0.737825
BRR	1000	0.76847
BRR	1000	0.751626
BRR	4000	0.783396
BRR	4000	0.756625
BRR	4000	0.737891
BRR	4000	0.775185
BRR	4000	0.786561
BRR	7000	0.76989
BRR	7000	0.765851
BRR	7000	0.748223
BRR	7000	0.775045
BRR	7000	0.782912
BRR	10000	0.764761
BRR	10000	0.768601
BRR	10000	0.740049
BRR	10000	0.777627
BRR	10000	0.795502
GBLUP	100	0.688027
GBLUP	100	0.706034
GBLUP	100	0.666429
GBLUP	100	0.739771
GBLUP	100	0.735524
GBLUP	400	0.743372
GBLUP	400	0.742503
GBLUP	400	0.700257
GBLUP	400	0.742833
GBLUP	400	0.73923
GBLUP	700	0.728409
GBLUP	700	0.759595
GBLUP	700	0.745284
GBLUP	700	0.792294
GBLUP	700	0.780519
GBLUP	1000	0.74273
GBLUP	1000	0.756074
GBLUP	1000	0.739868
GBLUP	1000	0.769029
GBLUP	1000	0.754268
GBLUP	4000	0.782386
GBLUP	4000	0.757654
GBLUP	4000	0.739949
GBLUP	4000	0.774157
GBLUP	4000	0.78855
GBLUP	7000	0.770209
GBLUP	7000	0.76877
GBLUP	7000	0.75199
GBLUP	7000	0.773398
GBLUP	7000	0.783598
GBLUP	10000	0.767069
GBLUP	10000	0.768924
GBLUP	10000	0.742242
GBLUP	10000	0.779573
GBLUP	10000	0.795319

## Sheet: GWAS
model	snp_number	cor
BA	100	0.651868
BA	100	0.695242
BA	100	0.65052
BA	100	0.732304
BA	100	0.718561
BA	400	0.687025
BA	400	0.738258
BA	400	0.687407
BA	400	0.720694
BA	400	0.76035
BA	700	0.733854
BA	700	0.770294
BA	700	0.685949
BA	700	0.747702
BA	700	0.761935
BA	1000	0.751019
BA	1000	0.778135
BA	1000	0.702211
BA	1000	0.742345
BA	1000	0.769877
BA	4000	0.763863
BA	4000	0.789903
BA	4000	0.736688
BA	4000	0.766601
BA	4000	0.780591
BA	7000	0.771967
BA	7000	0.787445
BA	7000	0.744652
BA	7000	0.771385
BA	7000	0.787086
BA	10000	0.772707
BA	10000	0.787552
BA	10000	0.746814
BA	10000	0.773724
BA	10000	0.78544
BB	100	0.652263
BB	100	0.693735
BB	100	0.653339
BB	100	0.731116
BB	100	0.721417
BB	400	0.682882
BB	400	0.739338
BB	400	0.684351
BB	400	0.716079
BB	400	0.758381
BB	700	0.733854
BB	700	0.768681
BB	700	0.686981
BB	700	0.744197
BB	700	0.759926
BB	1000	0.750087
BB	1000	0.776733
BB	1000	0.703586
BB	1000	0.738448
BB	1000	0.76908
BB	4000	0.762537
BB	4000	0.791369
BB	4000	0.736254
BB	4000	0.767731
BB	4000	0.782324
BB	7000	0.774152
BB	7000	0.788354
BB	7000	0.745077
BB	7000	0.771268
BB	7000	0.785388
BB	10000	0.775368
BB	10000	0.789123
BB	10000	0.746855
BB	10000	0.773749
BB	10000	0.787026
BC	100	0.650821
BC	100	0.69081
BC	100	0.651469
BC	100	0.729506
BC	100	0.720465
BC	400	0.683448
BC	400	0.738663
BC	400	0.681726
BC	400	0.714414
BC	400	0.757462
BC	700	0.735102
BC	700	0.768901
BC	700	0.685573
BC	700	0.743754
BC	700	0.758867
BC	1000	0.75246
BC	1000	0.777212
BC	1000	0.701767
BC	1000	0.738669
BC	1000	0.770309
BC	4000	0.7646
BC	4000	0.790715
BC	4000	0.737159
BC	4000	0.766739
BC	4000	0.782868
BC	7000	0.771204
BC	7000	0.788606
BC	7000	0.74756
BC	7000	0.771163
BC	7000	0.787162
BC	10000	0.774887
BC	10000	0.790556
BC	10000	0.746702
BC	10000	0.772465
BC	10000	0.785893
BL	100	0.653789
BL	100	0.696297
BL	100	0.651274
BL	100	0.733655
BL	100	0.720113
BL	400	0.68588
BL	400	0.739368
BL	400	0.686722
BL	400	0.722665
BL	400	0.759269
BL	700	0.734685
BL	700	0.769417
BL	700	0.687853
BL	700	0.750075
BL	700	0.760677
BL	1000	0.750409
BL	1000	0.779187
BL	1000	0.704903
BL	1000	0.742819
BL	1000	0.77228
BL	4000	0.762603
BL	4000	0.790421
BL	4000	0.738424
BL	4000	0.767028
BL	4000	0.782495
BL	7000	0.772006
BL	7000	0.778405
BL	7000	0.743848
BL	7000	0.771912
BL	7000	0.788044
BL	10000	0.77391
BL	10000	0.792017
BL	10000	0.74359
BL	10000	0.771683
BL	10000	0.785796
BRR	100	0.648467
BRR	100	0.691251
BRR	100	0.643173
BRR	100	0.730302
BRR	100	0.715106
BRR	400	0.690953
BRR	400	0.736265
BRR	400	0.689472
BRR	400	0.71926
BRR	400	0.760378
BRR	700	0.743974
BRR	700	0.772771
BRR	700	0.687073
BRR	700	0.74989
BRR	700	0.762059
BRR	1000	0.754127
BRR	1000	0.776759
BRR	1000	0.698122
BRR	1000	0.741971
BRR	1000	0.770604
BRR	4000	0.764115
BRR	4000	0.790615
BRR	4000	0.737885
BRR	4000	0.766119
BRR	4000	0.78185
BRR	7000	0.771939
BRR	7000	0.788306
BRR	7000	0.745794
BRR	7000	0.769446
BRR	7000	0.787183
BRR	10000	0.774325
BRR	10000	0.789179
BRR	10000	0.747247
BRR	10000	0.771665
BRR	10000	0.788048
GBLUP	100	0.652598
GBLUP	100	0.694565
GBLUP	100	0.646148
GBLUP	100	0.731993
GBLUP	100	0.717183
GBLUP	400	0.690196
GBLUP	400	0.736904
GBLUP	400	0.690036
GBLUP	400	0.721737
GBLUP	400	0.761411
GBLUP	700	0.740839
GBLUP	700	0.772772
GBLUP	700	0.687961
GBLUP	700	0.751812
GBLUP	700	0.761117
GBLUP	1000	0.753299
GBLUP	1000	0.777686
GBLUP	1000	0.700866
GBLUP	1000	0.742777
GBLUP	1000	0.76975
GBLUP	4000	0.763266
GBLUP	4000	0.790625
GBLUP	4000	0.738941
GBLUP	4000	0.765389
GBLUP	4000	0.782788
GBLUP	7000	0.771247
GBLUP	7000	0.787545
GBLUP	7000	0.74781
GBLUP	7000	0.771797
GBLUP	7000	0.78768
GBLUP	10000	0.775978
GBLUP	10000	0.789427
GBLUP	10000	0.74914
GBLUP	10000	0.773951
GBLUP	10000	0.785971

## Sheet: Randomly
model	snp_number	cor
BA	100	0.675439
BA	100	0.716655
BA	100	0.627482
BA	100	0.686741
BA	100	0.726
BA	400	0.719562
BA	400	0.722276
BA	400	0.716102
BA	400	0.765131
BA	400	0.784552
BA	700	0.755664
BA	700	0.754431
BA	700	0.706419
BA	700	0.742423
BA	700	0.767973
BA	1000	0.757226
BA	1000	0.74281
BA	1000	0.71676
BA	1000	0.762535
BA	1000	0.78408
BA	4000	0.759181
BA	4000	0.763768
BA	4000	0.73317
BA	4000	0.763654
BA	4000	0.78047
BA	7000	0.772255
BA	7000	0.759964
BA	7000	0.742103
BA	7000	0.772192
BA	7000	0.785137
BA	10000	0.768549
BA	10000	0.76488
BA	10000	0.748527
BA	10000	0.778417
BA	10000	0.783924
BB	100	0.677743
BB	100	0.715718
BB	100	0.636914
BB	100	0.683784
BB	100	0.723344
BB	400	0.718852
BB	400	0.724199
BB	400	0.719248
BB	400	0.765803
BB	400	0.784137
BB	700	0.752474
BB	700	0.751488
BB	700	0.700468
BB	700	0.739477
BB	700	0.764882
BB	1000	0.753924
BB	1000	0.744058
BB	1000	0.713784
BB	1000	0.76578
BB	1000	0.780703
BB	4000	0.755537
BB	4000	0.762654
BB	4000	0.733377
BB	4000	0.767006
BB	4000	0.778723
BB	7000	0.772334
BB	7000	0.759277
BB	7000	0.739579
BB	7000	0.769277
BB	7000	0.785037
BB	10000	0.770725
BB	10000	0.768791
BB	10000	0.743808
BB	10000	0.779222
BB	10000	0.783654
BC	100	0.676849
BC	100	0.716054
BC	100	0.635709
BC	100	0.677879
BC	100	0.725193
BC	400	0.719366
BC	400	0.72353
BC	400	0.719615
BC	400	0.765783
BC	400	0.786062
BC	700	0.753752
BC	700	0.75049
BC	700	0.700366
BC	700	0.737947
BC	700	0.765107
BC	1000	0.755146
BC	1000	0.744234
BC	1000	0.715051
BC	1000	0.763261
BC	1000	0.78106
BC	4000	0.758624
BC	4000	0.760835
BC	4000	0.734954
BC	4000	0.763782
BC	4000	0.782839
BC	7000	0.770767
BC	7000	0.760333
BC	7000	0.739728
BC	7000	0.770046
BC	7000	0.785788
BC	10000	0.770226
BC	10000	0.76554
BC	10000	0.744295
BC	10000	0.777884
BC	10000	0.786193
BL	100	0.678186
BL	100	0.717266
BL	100	0.632292
BL	100	0.687678
BL	100	0.727775
BL	400	0.717935
BL	400	0.723892
BL	400	0.717953
BL	400	0.766504
BL	400	0.786162
BL	700	0.755022
BL	700	0.753387
BL	700	0.705277
BL	700	0.746292
BL	700	0.769468
BL	1000	0.760417
BL	1000	0.742175
BL	1000	0.716137
BL	1000	0.764599
BL	1000	0.783459
BL	4000	0.757237
BL	4000	0.762071
BL	4000	0.735171
BL	4000	0.765033
BL	4000	0.782363
BL	7000	0.772877
BL	7000	0.760934
BL	7000	0.726784
BL	7000	0.770844
BL	7000	0.785727
BL	10000	0.769316
BL	10000	0.76383
BL	10000	0.743327
BL	10000	0.777443
BL	10000	0.786962
BRR	100	0.670899
BRR	100	0.715633
BRR	100	0.617302
BRR	100	0.678563
BRR	100	0.730958
BRR	400	0.71425
BRR	400	0.720331
BRR	400	0.7141
BRR	400	0.766722
BRR	400	0.784567
BRR	700	0.755398
BRR	700	0.75805
BRR	700	0.706071
BRR	700	0.745647
BRR	700	0.769835
BRR	1000	0.758026
BRR	1000	0.74195
BRR	1000	0.720622
BRR	1000	0.759618
BRR	1000	0.782338
BRR	4000	0.758703
BRR	4000	0.761554
BRR	4000	0.735811
BRR	4000	0.76179
BRR	4000	0.780842
BRR	7000	0.77255
BRR	7000	0.760954
BRR	7000	0.742677
BRR	7000	0.771827
BRR	7000	0.786821
BRR	10000	0.768315
BRR	10000	0.768575
BRR	10000	0.745484
BRR	10000	0.776823
BRR	10000	0.786421
GBLUP	100	0.675049
GBLUP	100	0.714583
GBLUP	100	0.623811
GBLUP	100	0.684937
GBLUP	100	0.734465
GBLUP	400	0.712855
GBLUP	400	0.717223
GBLUP	400	0.720501
GBLUP	400	0.76716
GBLUP	400	0.781785
GBLUP	700	0.7534
GBLUP	700	0.754362
GBLUP	700	0.708828
GBLUP	700	0.746916
GBLUP	700	0.77078
GBLUP	1000	0.760831
GBLUP	1000	0.740519
GBLUP	1000	0.720767
GBLUP	1000	0.760935
GBLUP	1000	0.784255
GBLUP	4000	0.759597
GBLUP	4000	0.761801
GBLUP	4000	0.735419
GBLUP	4000	0.762699
GBLUP	4000	0.782394
GBLUP	7000	0.772918
GBLUP	7000	0.762502
GBLUP	7000	0.743596
GBLUP	7000	0.772071
GBLUP	7000	0.78835
GBLUP	10000	0.769538
GBLUP	10000	0.764853
GBLUP	10000	0.744707
GBLUP	10000	0.777529
GBLUP	10000	0.786869
