# Supplementary material for: Genomic Prediction for Growth‐Related Traits in Golden Pompano ( Trachinotus ovatus )
Source: Evol Appl. 2025 Aug 26;18(8):e70147. doi: 10.1111/eva.70147 (PMC12378521; doi:10.1111/eva.70147)
Supplement: Supplementary file 2 — Table S2. Prediction accuracy results of six breeding models. [file EVA-18-e70147-s003.xlsx]

## Sheet: BA
Group	snp_number	cor
Evenly	100	0.687107
Evenly	100	0.704533
Evenly	100	0.661381
Evenly	100	0.738472
Evenly	100	0.737323
Evenly	400	0.741025
Evenly	400	0.741914
Evenly	400	0.696763
Evenly	400	0.744783
Evenly	400	0.73595
Evenly	700	0.727983
Evenly	700	0.748849
Evenly	700	0.74268
Evenly	700	0.790941
Evenly	700	0.779699
Evenly	1000	0.741241
Evenly	1000	0.756386
Evenly	1000	0.740062
Evenly	1000	0.769108
Evenly	1000	0.755607
Evenly	4000	0.783639
Evenly	4000	0.758338
Evenly	4000	0.73015
Evenly	4000	0.777217
Evenly	4000	0.784133
Evenly	7000	0.769986
Evenly	7000	0.765533
Evenly	7000	0.750468
Evenly	7000	0.775495
Evenly	7000	0.785065
Evenly	10000	0.767753
Evenly	10000	0.766322
Evenly	10000	0.742513
Evenly	10000	0.778876
Evenly	10000	0.792134
GWAS	100	0.651868
GWAS	100	0.695242
GWAS	100	0.65052
GWAS	100	0.732304
GWAS	100	0.718561
GWAS	400	0.687025
GWAS	400	0.738258
GWAS	400	0.687407
GWAS	400	0.720694
GWAS	400	0.76035
GWAS	700	0.733854
GWAS	700	0.770294
GWAS	700	0.685949
GWAS	700	0.747702
GWAS	700	0.761935
GWAS	1000	0.751019
GWAS	1000	0.778135
GWAS	1000	0.702211
GWAS	1000	0.742345
GWAS	1000	0.769877
GWAS	4000	0.763863
GWAS	4000	0.789903
GWAS	4000	0.736688
GWAS	4000	0.766601
GWAS	4000	0.780591
GWAS	7000	0.771967
GWAS	7000	0.787445
GWAS	7000	0.744652
GWAS	7000	0.771385
GWAS	7000	0.787086
GWAS	10000	0.772707
GWAS	10000	0.787552
GWAS	10000	0.746814
GWAS	10000	0.773724
GWAS	10000	0.78544
Random	100	0.675439
Random	100	0.716655
Random	100	0.627482
Random	100	0.686741
Random	100	0.726
Random	400	0.719562
Random	400	0.722276
Random	400	0.716102
Random	400	0.765131
Random	400	0.784552
Random	700	0.755664
Random	700	0.754431
Random	700	0.706419
Random	700	0.742423
Random	700	0.767973
Random	1000	0.757226
Random	1000	0.74281
Random	1000	0.71676
Random	1000	0.762535
Random	1000	0.78408
Random	4000	0.759181
Random	4000	0.763768
Random	4000	0.73317
Random	4000	0.763654
Random	4000	0.78047
Random	7000	0.772255
Random	7000	0.759964
Random	7000	0.742103
Random	7000	0.772192
Random	7000	0.785137
Random	10000	0.768549
Random	10000	0.76488
Random	10000	0.748527
Random	10000	0.778417
Random	10000	0.783924

## Sheet: BB
Group	snp_number	cor
Evenly	100	0.683628
Evenly	100	0.698862
Evenly	100	0.66186
Evenly	100	0.733416
Evenly	100	0.737843
Evenly	400	0.738538
Evenly	400	0.74096
Evenly	400	0.691919
Evenly	400	0.747128
Evenly	400	0.728423
Evenly	700	0.728668
Evenly	700	0.742338
Evenly	700	0.734773
Evenly	700	0.785398
Evenly	700	0.779648
Evenly	1000	0.73555
Evenly	1000	0.754307
Evenly	1000	0.736782
Evenly	1000	0.770451
Evenly	1000	0.756844
Evenly	4000	0.781056
Evenly	4000	0.757561
Evenly	4000	0.727655
Evenly	4000	0.776973
Evenly	4000	0.78125
Evenly	7000	0.768892
Evenly	7000	0.765325
Evenly	7000	0.748964
Evenly	7000	0.775686
Evenly	7000	0.783947
Evenly	10000	0.760401
Evenly	10000	0.766757
Evenly	10000	0.737753
Evenly	10000	0.778268
Evenly	10000	0.791673
GWAS	100	0.652263
GWAS	100	0.693735
GWAS	100	0.653339
GWAS	100	0.731116
GWAS	100	0.721417
GWAS	400	0.682882
GWAS	400	0.739338
GWAS	400	0.684351
GWAS	400	0.716079
GWAS	400	0.758381
GWAS	700	0.733854
GWAS	700	0.768681
GWAS	700	0.686981
GWAS	700	0.744197
GWAS	700	0.759926
GWAS	1000	0.750087
GWAS	1000	0.776733
GWAS	1000	0.703586
GWAS	1000	0.738448
GWAS	1000	0.76908
GWAS	4000	0.762537
GWAS	4000	0.791369
GWAS	4000	0.736254
GWAS	4000	0.767731
GWAS	4000	0.782324
GWAS	7000	0.774152
GWAS	7000	0.788354
GWAS	7000	0.745077
GWAS	7000	0.771268
GWAS	7000	0.785388
GWAS	10000	0.775368
GWAS	10000	0.789123
GWAS	10000	0.746855
GWAS	10000	0.773749
GWAS	10000	0.787026
Random	100	0.677743
Random	100	0.715718
Random	100	0.636914
Random	100	0.683784
Random	100	0.723344
Random	400	0.718852
Random	400	0.724199
Random	400	0.719248
Random	400	0.765803
Random	400	0.784137
Random	700	0.752474
Random	700	0.751488
Random	700	0.700468
Random	700	0.739477
Random	700	0.764882
Random	1000	0.753924
Random	1000	0.744058
Random	1000	0.713784
Random	1000	0.76578
Random	1000	0.780703
Random	4000	0.755537
Random	4000	0.762654
Random	4000	0.733377
Random	4000	0.767006
Random	4000	0.778723
Random	7000	0.772334
Random	7000	0.759277
Random	7000	0.739579
Random	7000	0.769277
Random	7000	0.785037
Random	10000	0.770725
Random	10000	0.768791
Random	10000	0.743808
Random	10000	0.779222
Random	10000	0.783654

## Sheet: BC
Group	snp_number	cor
Evenly	100	0.682509
Evenly	100	0.699203
Evenly	100	0.659036
Evenly	100	0.73225
Evenly	100	0.736563
Evenly	400	0.741493
Evenly	400	0.73995
Evenly	400	0.69463
Evenly	400	0.744474
Evenly	400	0.728016
Evenly	700	0.728756
Evenly	700	0.748706
Evenly	700	0.738714
Evenly	700	0.788085
Evenly	700	0.779409
Evenly	1000	0.737507
Evenly	1000	0.757847
Evenly	1000	0.73743
Evenly	1000	0.769463
Evenly	1000	0.75436
Evenly	4000	0.784903
Evenly	4000	0.754519
Evenly	4000	0.735754
Evenly	4000	0.775796
Evenly	4000	0.786355
Evenly	7000	0.766089
Evenly	7000	0.764947
Evenly	7000	0.750815
Evenly	7000	0.77457
Evenly	7000	0.784939
Evenly	10000	0.767929
Evenly	10000	0.767824
Evenly	10000	0.738874
Evenly	10000	0.778156
Evenly	10000	0.792311
GWAS	100	0.650821
GWAS	100	0.69081
GWAS	100	0.651469
GWAS	100	0.729506
GWAS	100	0.720465
GWAS	400	0.683448
GWAS	400	0.738663
GWAS	400	0.681726
GWAS	400	0.714414
GWAS	400	0.757462
GWAS	700	0.735102
GWAS	700	0.768901
GWAS	700	0.685573
GWAS	700	0.743754
GWAS	700	0.758867
GWAS	1000	0.75246
GWAS	1000	0.777212
GWAS	1000	0.701767
GWAS	1000	0.738669
GWAS	1000	0.770309
GWAS	4000	0.7646
GWAS	4000	0.790715
GWAS	4000	0.737159
GWAS	4000	0.766739
GWAS	4000	0.782868
GWAS	7000	0.771204
GWAS	7000	0.788606
GWAS	7000	0.74756
GWAS	7000	0.771163
GWAS	7000	0.787162
GWAS	10000	0.774887
GWAS	10000	0.790556
GWAS	10000	0.746702
GWAS	10000	0.772465
GWAS	10000	0.785893
Random	100	0.676849
Random	100	0.716054
Random	100	0.635709
Random	100	0.677879
Random	100	0.725193
Random	400	0.719366
Random	400	0.72353
Random	400	0.719615
Random	400	0.765783
Random	400	0.786062
Random	700	0.753752
Random	700	0.75049
Random	700	0.700366
Random	700	0.737947
Random	700	0.765107
Random	1000	0.755146
Random	1000	0.744234
Random	1000	0.715051
Random	1000	0.763261
Random	1000	0.78106
Random	4000	0.758624
Random	4000	0.760835
Random	4000	0.734954
Random	4000	0.763782
Random	4000	0.782839
Random	7000	0.770767
Random	7000	0.760333
Random	7000	0.739728
Random	7000	0.770046
Random	7000	0.785788
Random	10000	0.770226
Random	10000	0.76554
Random	10000	0.744295
Random	10000	0.777884
Random	10000	0.786193

## Sheet: BL
Group	snp_number	cor
Evenly	100	0.686158
Evenly	100	0.701572
Evenly	100	0.66278
Evenly	100	0.736717
Evenly	100	0.73862
Evenly	400	0.740433
Evenly	400	0.742661
Evenly	400	0.696827
Evenly	400	0.746306
Evenly	400	0.735761
Evenly	700	0.72905
Evenly	700	0.749866
Evenly	700	0.740396
Evenly	700	0.790707
Evenly	700	0.783794
Evenly	1000	0.742419
Evenly	1000	0.754714
Evenly	1000	0.737956
Evenly	1000	0.772245
Evenly	1000	0.758228
Evenly	4000	0.783812
Evenly	4000	0.756669
Evenly	4000	0.737886
Evenly	4000	0.777647
Evenly	4000	0.787916
Evenly	7000	0.767162
Evenly	7000	0.76626
Evenly	7000	0.74509
Evenly	7000	0.7775
Evenly	7000	0.783546
Evenly	10000	0.764227
Evenly	10000	0.768203
Evenly	10000	0.740301
Evenly	10000	0.7777
Evenly	10000	0.792288
GWAS	100	0.653789
GWAS	100	0.696297
GWAS	100	0.651274
GWAS	100	0.733655
GWAS	100	0.720113
GWAS	400	0.68588
GWAS	400	0.739368
GWAS	400	0.686722
GWAS	400	0.722665
GWAS	400	0.759269
GWAS	700	0.734685
GWAS	700	0.769417
GWAS	700	0.687853
GWAS	700	0.750075
GWAS	700	0.760677
GWAS	1000	0.750409
GWAS	1000	0.779187
GWAS	1000	0.704903
GWAS	1000	0.742819
GWAS	1000	0.77228
GWAS	4000	0.762603
GWAS	4000	0.790421
GWAS	4000	0.738424
GWAS	4000	0.767028
GWAS	4000	0.782495
GWAS	7000	0.772006
GWAS	7000	0.778405
GWAS	7000	0.743848
GWAS	7000	0.771912
GWAS	7000	0.788044
GWAS	10000	0.77391
GWAS	10000	0.792017
GWAS	10000	0.74359
GWAS	10000	0.771683
GWAS	10000	0.785796
Random	100	0.678186
Random	100	0.717266
Random	100	0.632292
Random	100	0.687678
Random	100	0.727775
Random	400	0.717935
Random	400	0.723892
Random	400	0.717953
Random	400	0.766504
Random	400	0.786162
Random	700	0.755022
Random	700	0.753387
Random	700	0.705277
Random	700	0.746292
Random	700	0.769468
Random	1000	0.760417
Random	1000	0.742175
Random	1000	0.716137
Random	1000	0.764599
Random	1000	0.783459
Random	4000	0.757237
Random	4000	0.762071
Random	4000	0.735171
Random	4000	0.765033
Random	4000	0.782363
Random	7000	0.772877
Random	7000	0.760934
Random	7000	0.726784
Random	7000	0.770844
Random	7000	0.785727
Random	10000	0.769316
Random	10000	0.76383
Random	10000	0.743327
Random	10000	0.777443
Random	10000	0.786962

## Sheet: BRR
Group	snp_number	cor
Evenly	100	0.685956
Evenly	100	0.708668
Evenly	100	0.66184
Evenly	100	0.736802
Evenly	100	0.733864
Evenly	400	0.743015
Evenly	400	0.741444
Evenly	400	0.69748
Evenly	400	0.74065
Evenly	400	0.73628
Evenly	700	0.730121
Evenly	700	0.758428
Evenly	700	0.74598
Evenly	700	0.791607
Evenly	700	0.781271
Evenly	1000	0.741368
Evenly	1000	0.757104
Evenly	1000	0.737825
Evenly	1000	0.76847
Evenly	1000	0.751626
Evenly	4000	0.783396
Evenly	4000	0.756625
Evenly	4000	0.737891
Evenly	4000	0.775185
Evenly	4000	0.786561
Evenly	7000	0.76989
Evenly	7000	0.765851
Evenly	7000	0.748223
Evenly	7000	0.775045
Evenly	7000	0.782912
Evenly	10000	0.764761
Evenly	10000	0.768601
Evenly	10000	0.740049
Evenly	10000	0.777627
Evenly	10000	0.795502
GWAS	100	0.648467
GWAS	100	0.691251
GWAS	100	0.643173
GWAS	100	0.730302
GWAS	100	0.715106
GWAS	400	0.690953
GWAS	400	0.736265
GWAS	400	0.689472
GWAS	400	0.71926
GWAS	400	0.760378
GWAS	700	0.743974
GWAS	700	0.772771
GWAS	700	0.687073
GWAS	700	0.74989
GWAS	700	0.762059
GWAS	1000	0.754127
GWAS	1000	0.776759
GWAS	1000	0.698122
GWAS	1000	0.741971
GWAS	1000	0.770604
GWAS	4000	0.764115
GWAS	4000	0.790615
GWAS	4000	0.737885
GWAS	4000	0.766119
GWAS	4000	0.78185
GWAS	7000	0.771939
GWAS	7000	0.788306
GWAS	7000	0.745794
GWAS	7000	0.769446
GWAS	7000	0.787183
GWAS	10000	0.774325
GWAS	10000	0.789179
GWAS	10000	0.747247
GWAS	10000	0.771665
GWAS	10000	0.788048
Random	100	0.670899
Random	100	0.715633
Random	100	0.617302
Random	100	0.678563
Random	100	0.730958
Random	400	0.71425
Random	400	0.720331
Random	400	0.7141
Random	400	0.766722
Random	400	0.784567
Random	700	0.755398
Random	700	0.75805
Random	700	0.706071
Random	700	0.745647
Random	700	0.769835
Random	1000	0.758026
Random	1000	0.74195
Random	1000	0.720622
Random	1000	0.759618
Random	1000	0.782338
Random	4000	0.758703
Random	4000	0.761554
Random	4000	0.735811
Random	4000	0.76179
Random	4000	0.780842
Random	7000	0.77255
Random	7000	0.760954
Random	7000	0.742677
Random	7000	0.771827
Random	7000	0.786821
Random	10000	0.768315
Random	10000	0.768575
Random	10000	0.745484
Random	10000	0.776823
Random	10000	0.786421

## Sheet: GBLUP
Group	snp_number	cor
Evenly	100	0.688027
Evenly	100	0.706034
Evenly	100	0.666429
Evenly	100	0.739771
Evenly	100	0.735524
Evenly	400	0.743372
Evenly	400	0.742503
Evenly	400	0.700257
Evenly	400	0.742833
Evenly	400	0.73923
Evenly	700	0.728409
Evenly	700	0.759595
Evenly	700	0.745284
Evenly	700	0.792294
Evenly	700	0.780519
Evenly	1000	0.74273
Evenly	1000	0.756074
Evenly	1000	0.739868
Evenly	1000	0.769029
Evenly	1000	0.754268
Evenly	4000	0.782386
Evenly	4000	0.757654
Evenly	4000	0.739949
Evenly	4000	0.774157
Evenly	4000	0.78855
Evenly	7000	0.770209
Evenly	7000	0.76877
Evenly	7000	0.75199
Evenly	7000	0.773398
Evenly	7000	0.783598
Evenly	10000	0.767069
Evenly	10000	0.768924
Evenly	10000	0.742242
Evenly	10000	0.779573
Evenly	10000	0.795319
GWAS	100	0.652598
GWAS	100	0.694565
GWAS	100	0.646148
GWAS	100	0.731993
GWAS	100	0.717183
GWAS	400	0.690196
GWAS	400	0.736904
GWAS	400	0.690036
GWAS	400	0.721737
GWAS	400	0.761411
GWAS	700	0.740839
GWAS	700	0.772772
GWAS	700	0.687961
GWAS	700	0.751812
GWAS	700	0.761117
GWAS	1000	0.753299
GWAS	1000	0.777686
GWAS	1000	0.700866
GWAS	1000	0.742777
GWAS	1000	0.76975
GWAS	4000	0.763266
GWAS	4000	0.790625
GWAS	4000	0.738941
GWAS	4000	0.765389
GWAS	4000	0.782788
GWAS	7000	0.771247
GWAS	7000	0.787545
GWAS	7000	0.74781
GWAS	7000	0.771797
GWAS	7000	0.78768
GWAS	10000	0.775978
GWAS	10000	0.789427
GWAS	10000	0.74914
GWAS	10000	0.773951
GWAS	10000	0.785971
Random	100	0.675049
Random	100	0.714583
Random	100	0.623811
Random	100	0.684937
Random	100	0.734465
Random	400	0.712855
Random	400	0.717223
Random	400	0.720501
Random	400	0.76716
Random	400	0.781785
Random	700	0.7534
Random	700	0.754362
Random	700	0.708828
Random	700	0.746916
Random	700	0.77078
Random	1000	0.760831
Random	1000	0.740519
Random	1000	0.720767
Random	1000	0.760935
Random	1000	0.784255
Random	4000	0.759597
Random	4000	0.761801
Random	4000	0.735419
Random	4000	0.762699
Random	4000	0.782394
Random	7000	0.772918
Random	7000	0.762502
Random	7000	0.743596
Random	7000	0.772071
Random	7000	0.78835
Random	10000	0.769538
Random	10000	0.764853
Random	10000	0.744707
Random	10000	0.777529
Random	10000	0.786869
