# Supplementary material for: Genomic Prediction for Growth‐Related Traits in Golden Pompano ( Trachinotus ovatus )
Source: Evol Appl. 2025 Aug 26;18(8):e70147. doi: 10.1111/eva.70147 (PMC12378521; doi:10.1111/eva.70147)
Supplement: Supplementary file 3 — Table S3. Prediction accuracy results of different SNP density. [file EVA-18-e70147-s001.xlsx]

## Sheet: Evenly
snp_number	rep1	rep2	rep3	rep4	rep5	group
1000	0.74273	0.756074	0.739868	0.769029	0.754268	GBLUP
2000	0.771571	0.741771	0.736774	0.760621	0.772944	GBLUP
3000	0.769542	0.778626	0.744151	0.772883	0.79151	GBLUP
4000	0.782386	0.757654	0.739949	0.774157	0.78855	GBLUP
5000	0.79303	0.784268	0.752296	0.778236	0.798992	GBLUP
6000	0.767975	0.761785	0.752158	0.767176	0.793902	GBLUP
7000	0.770209	0.76877	0.75199	0.773398	0.783598	GBLUP
8000	0.786147	0.766391	0.755401	0.771856	0.789322	GBLUP
9000	0.782354	0.772432	0.759443	0.77764	0.798249	GBLUP
10000	0.767069	0.768924	0.742242	0.779573	0.795319	GBLUP

## Sheet: GWAS
snp_number	rep1	rep2	rep3	rep4	rep5	group
1000	0.753299	0.777686	0.700866	0.742777	0.76975	GBLUP
2000	0.758275	0.788272	0.73518	0.754475	0.784958	GBLUP
3000	0.76193	0.789141	0.73802	0.773023	0.782916	GBLUP
4000	0.763266	0.790625	0.738941	0.765389	0.782788	GBLUP
5000	0.768738	0.78704	0.739807	0.768104	0.785599	GBLUP
6000	0.772355	0.788029	0.74036	0.772526	0.783655	GBLUP
7000	0.771247	0.787545	0.74781	0.771797	0.78768	GBLUP
8000	0.77408	0.788954	0.743849	0.771357	0.787168	GBLUP
9000	0.775143	0.789948	0.745693	0.77403	0.787881	GBLUP
10000	0.775978	0.789427	0.74914	0.773951	0.785971	GBLUP

## Sheet: Random
snp_number	rep1	rep2	rep3	rep4	rep5	group
1000	0.760831	0.740519	0.720767	0.760935	0.784255	GBLUP
2000	0.763258	0.75185	0.752022	0.768433	0.781518	GBLUP
3000	0.770674	0.764722	0.733333	0.764286	0.780665	GBLUP
4000	0.759597	0.761801	0.735419	0.762699	0.782394	GBLUP
5000	0.760052	0.767218	0.735293	0.77763	0.788532	GBLUP
6000	0.773921	0.765287	0.746351	0.768376	0.780978	GBLUP
7000	0.772918	0.762502	0.743596	0.772071	0.78835	GBLUP
8000	0.774541	0.756256	0.747136	0.782906	0.789039	GBLUP
9000	0.775248	0.765576	0.741365	0.777021	0.788183	GBLUP
10000	0.769538	0.764853	0.744707	0.777529	0.786869	GBLUP
