# Supplementary material for: Genomic Prediction for Growth‐Related Traits in Golden Pompano ( Trachinotus ovatus )
Source: Evol Appl. 2025 Aug 26;18(8):e70147. doi: 10.1111/eva.70147 (PMC12378521; doi:10.1111/eva.70147)
Supplement: Supplementary file 4 — Table S4. Prediction accuracy results of different training population sizes. [file EVA-18-e70147-s002.xlsx]

## Sheet: GWAS
number	cor
100	0.693172
100	0.650008
100	0.728001
100	0.714201
100	0.712582
200	0.731288
200	0.707171
200	0.747902
200	0.750423
200	0.71885
300	0.738886
300	0.740893
300	0.769488
300	0.746737
300	0.759506
400	0.755082
400	0.763439
400	0.780868
400	0.758204
400	0.766672
500	0.7785
500	0.776595
500	0.785417
500	0.758899
500	0.768799

## Sheet: Random
number	cor
100	0.713111
100	0.66327
100	0.717645
100	0.719975
100	0.717612
200	0.735603
200	0.705516
200	0.764356
200	0.743035
200	0.73159
300	0.739101
300	0.742267
300	0.772501
300	0.755292
300	0.745716
400	0.753367
400	0.757205
400	0.771665
400	0.76647
400	0.756847
500	0.767879
500	0.769059
500	0.774174
500	0.762778
500	0.764103

## Sheet: Evenly
number	cor
100	0.702994
100	0.666112
100	0.717585
100	0.73188
100	0.718924
200	0.728555
200	0.701078
200	0.761752
200	0.754109
200	0.727078
300	0.737375
300	0.732126
300	0.769674
300	0.760227
300	0.753985
400	0.750856
400	0.75566
400	0.772402
400	0.762137
400	0.763972
500	0.761184
500	0.756613
500	0.775602
500	0.76028
500	0.764196
